# Supplementary material for: PhaBOX: a web server for identifying and characterizing phage contigs in metagenomic data
Source: Bioinform Adv. 2023 Aug 2;3(1):vbad101. doi: 10.1093/bioadv/vbad101 (PMC10460485; doi:10.1093/bioadv/vbad101)
Supplement: vbad101_Supplementary_Data [file vbad101_supplementary_data.zip]

Archive with 5 entries (5 files):
- cherry_prediction.pdf
- phagcn_prediction.pdf
- phamer_prediction.pdf
- phatyp_prediction.pdf
- prediction_summary.pdf
